# Supplementary material for: Acid-Responsive Self-Healing Waterborne Epoxy Coating: Preparation, Release Behavior, and Anticorrosion Performance Based on Bowl-Shaped Mesoporous Polydopamine Nanocontainer Loaded with 2-MBI Inhibitors
Source: Polymers (Basel). 2025 Aug 21;17(16):2265. doi: 10.3390/polym17162265 (PMC12389605; doi:10.3390/polym17162265)
Supplement: Supplementary file 1 [file polymers-17-02265-s001.zip]

Archive with 1 entries (1 files):
- polymers-3814116-supplementary.pdf
